# Supplementary material for: Dynamics of cellular states of fibro-adipogenic progenitors during myogenesis and muscular dystrophy
Source: Nat Commun. 2018 Sep 10;9:3670. doi: 10.1038/s41467-018-06068-6 (PMC6131350; doi:10.1038/s41467-018-06068-6)
Supplement: Supplementary file 4 — Supplementary Data 1 [file 41467_2018_6068_MOESM4_ESM.xlsx]

## Sheet: Figure 1g
Figure 1g
Raw data: as N=2 there is no statistics							Data in percentages
	Vcam1+	Tek+	DN	DP	total			Vcam1+	Tek+	DN	DP
MDX3	12	5	35	3	55		MDX3	21.8182	9.09091	63.6364	5.45455	100
MDX4	19	5	53	1	78		MDX4	24.359	6.41026	67.9487	1.28205	100
WT3	2	35	33	5	75		WT3	2.66667	46.6667	44	6.66667	100
WT4	4	11	47	1	63		WT4	6.34921	17.4603	74.6032	1.5873	100
WTinj1	17	11	42	3	73		WTinj1	23.2877	15.0685	57.5342	4.10959	100
WTinj2	22	2	21	1	46		WTinj2	47.8261	4.34783	45.6522	2.17391	100
total	76	69	231	14				76	69	231	14
							STATISTICS
							Data average + SD for figure 1G
								Vcam1+	Tek+	DN	DP	SD
							MDX	23.0886	7.75058	65.7925	3.3683	1.79661	1.89551	3.04929	2.9504
							WT	4.50794	32.0635	59.3016	4.12698	2.60395	20.652	21.6397	3.59165
							WTinj1	35.5569	9.70816	51.5932	3.14175	17.3513	7.58066	8.40189	1.36873

## Sheet: Figure 2b
Figure 2b
								STATISTICS
mouse	date	total Vcam1+	total Tie2high	total Tie2low	total DP	total orphans
WT	2015-11-13	0.84	8.36	77.2	0.045	13.555		ANOVA summary	Vcam1		Bonferroni's multiple comparisons test	Mean Diff.	95.00% CI of diff.	Significant?	Summary	Adjusted P Value
	2015-11-16	2.98	10.8	69.6	0.09	16.53		F	109.3
	2016-06-01	2.15	10.7	69.3	0.25	17.6		P value	<0.0001		WT vs. MDX	-31.45	-42.93 to -19.96	Yes	****	<0.0001	A-B
	2015-06-07	4.35	17.8	54.6	0.39	22.86		P value summary	****		WT vs. 3d inj	-57.82	-69.31 to -46.33	Yes	****	<0.0001	A-C
	Average	2.58	11.915	67.675	0.19375	17.6363		Significant diff. among means (P < 0.05)?	Yes		MDX vs. 3d inj	-26.38	-37.86 to -14.89	Yes	***	0.0003	B-C
	SEM	0.736286	2.04105	4.72606	0.0788293	1.94013		R square	0.9604
									Tie2high		Bonferroni's multiple comparisons test	Mean Diff.	95.00% CI of diff.	Significant?	Summary	Adjusted P Value
		total Vcam1+	total Tie2high	total Tie2low	total DP	total orphans		F	10.56		WT vs. MDX	6.665	0.3232 to 13.01	Yes	*	0.0392	A-B
WT-inj d3	2015-11-13	55.2	1.92	27.8	0.45	14.63		P value	0.0044		WT vs. 3d inj	9.715	3.373 to 16.06	Yes	**	0.0045	A-C
	2015-11-16	61.5	2.09	22.4	0.7	13.31		P value summary	**		MDX vs. 3d inj	3.05	-3.292 to 9.392	No	ns	0.5758	B-C
	2016-06-01	59.4	2.17	24.8	0.95	12.68		Significant diff. among means (P < 0.05)?	Yes
	2015-06-07	65.5	2.62	12.4	4.07	15.41		R square	0.7012
	Average	60.4	2.2	21.85	1.5425	14.0075
	SEM	2.14593	0.149388	3.33804	0.848659	0.61936			Tie2low		Bonferroni's multiple comparisons test	Mean Diff.	95.00% CI of diff.	Significant?	Summary	Adjusted P Value
								F	28.08		WT vs. MDX	28.75	10.62 to 46.88	Yes	**	0.0036	A-B
								P value	0.0001		WT vs. 3d inj	45.83	27.69 to 63.96	Yes	***	0.0001	A-C
		total Vcam1+	total Tie2high	total Tie2low	total DP	total orphans		P value summary	***		MDX vs. 3d inj	17.08	-1.055 to 35.21	No	ns	0.0661	B-C
MDX	2015-11-13	29.9	2.73	48.2	0.11	19.06		Significant diff. among means (P < 0.05)?	Yes
	2015-11-16	42.8	2.04	35.6	0.43	19.13		R square	0.8619
	2016-06-01	24.3	7.48	45.2	0.84	22.18
	2015-06-07	39.1	8.75	26.7	2.59	22.86			DP		Bonferroni's multiple comparisons test	Mean Diff.	95.00% CI of diff.	Significant?	Summary	Adjusted P Value
	Average	34.025	5.25	38.925	0.9925	20.8075		F	1.337
	SEM	4.22638	1.68021	4.88115	0.553058	0.99851		P value	0.3103		WT vs. MDX	-0.7988	-3.232 to 1.635	No	ns	>0.9999	A-B
								P value summary	ns		WT vs. 3d inj	-1.349	-3.782 to 1.085	No	ns	0.4153	A-C
								Significant diff. among means (P < 0.05)?	No		MDX vs. 3d inj	-0.55	-2.983 to 1.883	No	ns	>0.9999	B-C
								R square	0.229
									Orphans		Bonferroni's multiple comparisons test	Mean Diff.	95.00% CI of diff.	Significant?	Summary	Adjusted P Value
								F	6.751
								P value	0.0162		WT vs. MDX	-3.171	-8.604 to 2.261	No	ns	0.363	A-B
								P value summary	*		WT vs. 3d inj	3.629	-1.804 to 9.061	No	ns	0.2452	A-C
								Significant diff. among means (P < 0.05)?	Yes		MDX vs. 3d inj	6.8	1.368 to 12.23	Yes	*	0.0154	B-C
								R square	0.6

## Sheet: Figure 2c
Figure 2c
								STATISTICS
mouse	date	total Vcam1+	total Tie2high	total Tie2low	total DP	total orphans
WT	2015-11-13	492.546	4912.15	45380.8	26.6241	7933.98		ANOVA summary	Vcam1		Bonferroni's multiple comparisons test	Mean Diff.	95.00% CI of diff.	Significant?	Summary	Adjusted P Value
	2015-11-16	1715.11	6236.77	40079.9	51.9731	9537.06		F	16.45		WT vs. MDX	-88979	-234610 to 56653	No	ns	0.3201	A-B
	2016-06-01	955.208	4739.3	30823.8	110.216	7862.1		P value	0.001		WT vs. 3d inj	-278758	-424389 to -133126	Yes	***	0.001	A-C
	2015-06-07	3556.53	14547.9	44609.2	316.26	18731.4		P value summary	***		MDX vs. 3d inj	-189779	-335411 to -44148	Yes	*	0.0122	B-C
	Average	1679.85	7609.04	40223.4	126.268	11016.1		Significant diff. among means (P < 0.05)?	Yes
	SEM	674.412	2337.02	3344.23	65.7033	2600.66		R square	0.7852
									Tie2high		Bonferroni's multiple comparisons test	Mean Diff.	95.00% CI of diff.	Significant?	Summary	Adjusted P Value
		total Vcam1+	total Tie2high	total Tie2low	total DP	total orphans		F	1.056		WT vs. MDX	-7559	-22993 to 7876	No	ns	0.5541	A-B
WT-inj d3	2015-11-13	203103	7071.71	102321	1651.48	54004.7		P value	0.3872		WT vs. 3d inj	-2769	-18203 to 12666	No	ns	>0.9999	A-C
	2015-11-16	154835	5277.91	56472.9	1768.41	33606.6		P value summary	ns		MDX vs. 3d inj	4790	-10645 to 20225	No	ns	>0.9999	B-C
	2016-06-01	405026	14804.1	169299	6453.09	86547.3		Significant diff. among means (P < 0.05)?	No
	2015-06-07	358787	14355.8	67646.5	22295.1	84612.4		R square	0.1901
	Average	280438	10377.4	98934.7	8042.01	64692.7
	SEM	60150.9	2455.54	25404.2	4880.84	12763.9			Tie2low		Bonferroni's multiple comparisons test	Mean Diff.	95.00% CI of diff.	Significant?	Summary	Adjusted P Value
								F	4.219		WT vs. MDX	-65585	-138382 to 7212	No	ns	0.0804	A-B
								P value	0.051		WT vs. 3d inj	-58711	-131508 to 14086	No	ns	0.1266	A-C
		total Vcam1+	total Tie2high	total Tie2low	total DP	total orphans		P value summary	ns		MDX vs. 3d inj	6874	-65923 to 79671	No	ns	>0.9999	B-C
MDX	2015-11-13	74678.1	6805.2	120309	268.626	47385.7		Significant diff. among means (P < 0.05)?	No
	2015-11-16	97127	4626.86	80829.6	968.24	43304.7		R square	0.4839
	2016-06-01	78066.4	24001.5	145093	2710.64	71068
	2015-06-07	112763	25236.9	77002.4	7467.09	65849			DP		Bonferroni's multiple comparisons test	Mean Diff.	95.00% CI of diff.	Significant?	Summary	Adjusted P Value
	Average	90658.5	15167.6	105808	2853.65	56901.9		F	1.833
	SEM	8871.13	5480.76	16348.5	1621.25	6807.91		P value	0.2148		WT vs. MDX	-2728	-15047 to 9592	No	ns	>0.9999	A-B
								P value summary	ns		WT vs. 3d inj	-7916	-20235 to 4404	No	ns	0.2763	A-C
								Significant diff. among means (P < 0.05)?	No		MDX vs. 3d inj	-5188	-17507 to 7131	No	ns	0.7439	B-C
								R square	0.2895
									Orphans		Bonferroni's multiple comparisons test	Mean Diff.	95.00% CI of diff.	Significant?	Summary	Adjusted P Value
								F	11.68
								P value	0.0032		WT vs. MDX	-45886	-81088 to -10684	Yes	*	0.0122	A-B
								P value summary	**		WT vs. 3d inj	-53677	-88878 to -18475	Yes	**	0.0046	A-C
								Significant diff. among means (P < 0.05)?	Yes		MDX vs. 3d inj	-7791	-42992 to 27411	No	ns	>0.9999	B-C
								R square	0.7219

## Sheet: Figure 2e
Figure 2e
		total Vcam1+	total Tie2high	total Tie2low	total DP	total orphans			total Vcam1+	total Tie2high	total Tie2low	total DP	total orphans
2016-04-08	WT	14.925	17.0145	916.395	0	46.6655		AVERAGE	67.4102	547.349	4064.68	7.33669	905.135
	WT-inj 1d	10259.7	6981.86	108476	323.37	21268.9			14969.2	10133.3	74282.7	1445.37	24453.5
	WT-inj 2d	37952.2	1652.76	33579.8	306.066	14262.7			41009.3	2690.34	25803.4	434.587	12404.3
	WT-inj 3d	44868.5	370.814	15277.5	177.991	13646			21945.2	558.559	11071.8	303.332	9175.13
	WT-inj 4d	3693.14	43.9659	13299.7	0	4946.17			3301.01	591.983	9768.09	70.0576	4535.11
	WT-inj 5d	1503.09	252.111	9813.18	113.29	4388.01			2452.57	979.921	7947.28	160.827	4292.13
	WT-inj 10d	312.876	39.1095	2074.25	13.9056	470.763			230.173	174.616	3365.08	21.2957	751.14
		total Vcam1+	total Tie2high	total Tie2low	total DP	total orphans			total Vcam1+	total Tie2high	total Tie2low	total DP	total orphans
2016-05-03	WT	141.876	56.9756	755.546	14.9758	156.627		SEM	38.2601	510.484	3229.04	4.32578	804.116
	WT-inj 1d	25253.9	13427.7	82537.1	2171.22	30597.2			5148.43	1862.12	22506	569.014	3072.57
	WT-inj 2d	56421.7	3207.68	28106.4	888.119	15860.8			8160.25	518.791	5281.53	233.752	2697.13
	WT-inj 3d	13653	783.594	9923.24	612.504	9245.73			11606.8	120.609	2173.82	155.505	2601.85
	WT-inj 4d	4579.22	585.612	5357.1	139.431	4015.62			873.46	318.253	2334.61	40.2518	274.04
	WT-inj 5d	1479.61	82.8828	2775.04	85.9525	1715.98			961.241	813.892	2619.34	61.7119	1460.45
	WT-inj 10d	270.845	210.974	4185.27	31.9312	1002.98			62.8693	70.136	653.253	5.45067	154.299
		total Vcam1+	total Tie2high	total Tie2low	total DP	total orphans
2016-06-06	WT	45.4297	1568.06	10522.1	7.03427	2512.11
	WT-inj 1d	9393.93	9990.37	31835	1841.51	21494.2
	WT-inj 2d	28654.1	3210.58	15724.2	109.576	7089.57
	WT-inj 3d	7314.24	521.268	8014.75	119.5	4633.72
	WT-inj 4d	1630.68	1146.37	10647.5	70.7413	4643.53
	WT-inj 5d	4375	2604.77	11253.6	283.237	6772.4
	WT-inj 10d	106.798	273.764	3835.71	18.0504	779.677

## Sheet: Figure 4b
Figure 4b
								STATISTICS
	Adult samples	total Tie2low	Total DP	total Vcam1+	total Tie2high	unaccounted			ANOVA summary	Tie2low		Bonferroni's multiple comparisons test	Mean Diff.	95.00% CI of diff.	Significant?	Summary	Adjusted P Value	C-?
	WT	73.8904	0.150685	1.67123	8.30822	15.9795			F	33.95
	3d NTX	23.3116	2.05546	49.7879	8.93964	15.9054			P value	<0.0001		WT vs. pups p8-10	35.08	20.65 to 49.51	Yes	****	<0.0001	A	pups p8-10
									P value summary	****		WT vs. inj	46.92	31.85 to 61.99	Yes	****	<0.0001	B	inj
	Postnatal samples	total Tie2low	Total DP	total Vcam1+	total Tie2high	unaccounted			Significant diff. among means (P < 0.05)?	Yes
	p10-1	30.0786	4.33969	3.47924	36.214	25.8885			R square	0.8393
	p10-2	38.8794	1.15483	1.15483	45.8512	12.9598
	p10 average	34.479	2.74726	2.31704	41.0326	19.4242			ANOVA summary	DP		Bonferroni's multiple comparisons test	Mean Diff.	95.00% CI of diff.	Significant?	Summary	Adjusted P Value	C-?
	p8-1	46.6837	0.860969	0.542092	43.4311	8.48214			F	1.516
	p8-2	49.4678	1.09403	0.739208	39.4145	9.28445			P value	0.256		WT vs. pups p8-10	-1.713	-4.213 to 0.7861	No	ns	0.2123	A	pups p8-10
	p8 average	48.0757	0.977498	0.64065	41.4228	8.88329			P value summary	ns		WT vs. inj	-1.051	-3.662 to 1.56	No	ns	0.653	B	inj
	p8-3	28.3454	2.18662	1.77213	57.8525	9.84332			Significant diff. among means (P < 0.05)?	No
	p8-4	22.792	1.64689	0.799686	66.7956	7.96575			R square	0.1891
	p8 average	25.5687	1.91676	1.28591	62.3241	8.90454
	Average	36.0411	1.88051	1.41453	48.2598	12.404			ANOVA summary	Vcam1+		Bonferroni's multiple comparisons test	Mean Diff.	95.00% CI of diff.	Significant?	Summary	Adjusted P Value	C-?
	sem	6.54399	0.511209	0.488185	7.03302	3.51008			F	609
									P value	<0.0001		WT vs. pups p8-10	1.387	-3.252 to 6.027	No	ns	0.9247	A	pups p8-10
									P value summary	****		WT vs. inj	-56.18	-61.02 to -51.33	Yes	****	<0.0001	B	inj
									Significant diff. among means (P < 0.05)?	Yes
									R square	0.9894
									ANOVA summary	Tie2high		Bonferroni's multiple comparisons test	Mean Diff.	95.00% CI of diff.	Significant?	Summary	Adjusted P Value	C-?
									F	75.83
									P value	<0.0001		WT vs. pups p8-10	-42.11	-53.31 to -30.91	Yes	****	<0.0001	A	pups p8-10
									P value summary	****		WT vs. inj	7.774	-3.921 to 19.47	No	ns	0.2322	B	inj
									Significant diff. among means (P < 0.05)?	Yes
									R square	0.9211
									ANOVA summary	Orphans		Bonferroni's multiple comparisons test	Mean Diff.	95.00% CI of diff.	Significant?	Summary	Adjusted P Value	C-?
									F	5.425
									P value	0.0194		WT vs. pups p8-10	7.794	1.701 to 13.89	Yes	*	0.0129	A	pups p8-10
									P value summary	*		WT vs. inj	2.973	-3.392 to 9.338	No	ns	0.516	B	inj
									Significant diff. among means (P < 0.05)?	Yes
									R square	0.4549

## Sheet: Figure 4e
Figure 4e
	Raw data: Sirius Red quantification by Image J (in %)									STATISTICS
	ITGAM Inj 7d _1	total area	% Fibrosis		ITGAM Inj 7d + 2xDT_1	total area	% Fibrosis			Sample	ITGAM Inj 7d	ITGAM Inj 7d + 2xDT
	1.tif-(Colour_2)	42308	2.204		1.tif-(Colour_2)	77915	4.058			1	1.6646	5.3278
	2.tif-(Colour_2)	33451	1.742		2.tif-(Colour_2)	69002	3.594			2	2.7772	6.9252
	3.tif-(Colour_2)	13204	0.688		3.tif-(Colour_2)	178832	9.314			3	2.5272	8.4172
	4.tif-(Colour_2)	44528	2.319		4.tif-(Colour_2)	112078	5.837			4	3.858	7.7428
	5.tif-(Colour_2)	26304	1.37		5.tif-(Colour_2)	73656	3.836			Average	2.70675	7.10325
	Average	31959	1.6646		Average	102297	5.3278			SD	0.903448	1.33159
	ITGAM Inj 7d _2	total area	% Fibrosis		ITGAM Inj 7d + 2xDT_2	total area	% Fibrosis
	1.tif-(Colour_2)	31990	1.666		1.tif-(Colour_2)	148734	7.747				Unpaired t test
	2.tif-(Colour_2)	84080	4.379		2.tif-(Colour_2)	110790	5.77				P value	0.0016
	3.tif-(Colour_2)	40975	2.134		3.tif-(Colour_2)	101194	5.271				P value summary	**
	4.tif-(Colour_2)	104402	5.438		4.tif-(Colour_2)	114165	5.946				Significantly different (P < 0.05)?	Yes
	5.tif-(Colour_2)	5166	0.269		5.tif-(Colour_2)	189918	9.892				One- or two-tailed P value?	Two-tailed
	Average	53322.6	2.7772		Average	132960	6.9252				t, df	t=5.463 df=6
	ITGAM Inj 7d _3	total area	% Fibrosis		ITGAM Inj 7d + 2xDT_3	total area	% Fibrosis
	1.tif-(Colour_2)	47198	2.458		1.tif-(Colour_2)	127062	6.618
	2.tif-(Colour_2)	70786	3.687		2.tif-(Colour_2)	178507	9.297
	3.tif-(Colour_2)	46538	2.424		3.tif-(Colour_2)	196222	10.22
	4.tif-(Colour_2)	61779	3.218		4.tif-(Colour_2)	188752	9.831
	5.tif-(Colour_2)	16310	0.849		5.tif-(Colour_2)	117495	6.12
	Average	48522.2	2.5272		Average	161608	8.4172
	ITGAM Inj 7d _4	total area	% Fibrosis		ITGAM Inj 7d + 2xDT_4	total area	% Fibrosis
	1.tif-(Colour_2)	71124	3.704		1.tif-(Colour_2)	188771	9.832
	2.tif-(Colour_2)	83026	4.324		2.tif-(Colour_2)	148235	7.721
	3.tif-(Colour_2)	68092	3.546		3.tif-(Colour_2)	127038	6.617
					4.tif-(Colour_2)	159301	8.297
	Average	74080.7	3.858		5.tif-(Colour_2)	119948	6.247
					Average	148659	7.7428

## Sheet: Figure 4g
Figure 4g
	Vcam1+ FAPs by FACS (in %)							STATISTICS
		Control	3d inj	7d inj	7d inj 2xDT				ANOVA summary
	Exp1 Rome	5.9	48.8	9.91	39.02				F	36.8
	Exp2 Rome	4.31	33.75	14.99	38.04				P value	<0.0001
	Exp3 San Diego	1.32	31.1	12.1	39.4				P value summary	****
									Significant diff. among means (P < 0.05)?	Yes
	Average	3.84333	37.8833	12.3333	38.82				R square	0.9324
	SD	2.32539	9.54651	2.54803	0.701712
									Bonferroni's multiple comparisons test	Mean Diff.	95.00% CI of diff.	Significant?	Summary	Adjusted P Value
									Control vs. 3d inj	-34.04	-48.49 to -19.59	Yes	***	0.0002	A-B
									Control vs. 7d inj	-8.49	-22.94 to 5.961	No	ns	0.4513	A-C
									Control vs. 7d inj 2xDT	-34.98	-49.43 to -20.53	Yes	***	0.0002	A-D
									3d inj vs. 7d inj	25.55	11.1 to 40	Yes	**	0.0016	B-C
									3d inj vs. 7d inj 2xDT	-0.9367	-15.39 to 13.51	No	ns	>0.9999	B-D
									7d inj vs. 7d inj 2xDT	-26.49	-40.94 to -12.04	Yes	**	0.0013	C-D

## Sheet: Supp. Fig. 2d
Supplementary Data 1. Raw data and statistics related to supplementary figures.
Supplementary Figure 2d
sample	relative expression to Tie2	Tek	Vcam1	Acta2	Adam12	Runx2	Wnt10b	Bmp7	Bmp3	Myoc	Pdgfra
MDX 509	Vcam1+	0.0157337	5.9794	0.48971	3.2154	1.81504	0.00235509	0.00875911	0.000804288	0.0500669	0.750019
	Tie2high	1	1	1	1	1	1	1	1	1	1
	Tie2low	0.178006	1.86607	0.604997	2.21914	1.77769	0.0440413	0.0850821	0.0189062	0.463294	1.03526
MDX 510	Vcam1+	0.023357	3.43426	1.48452	2.48802	1.93187	0.00160858	0.00866851	0.000707491	0.0483614	0.659754
	Tie2high	1	1	1	1	1	1	1	1	1	1
	Tie2low	0.212421	1.64148	0.757858	1.77769	1.50004	0.0386068	0.0905589	0.0328036	0.449066	1.21419
MDX 462	Vcam1+	0.0253829	4.14106	5.11594	3.06312	2.27363	0.00420115	0.0125167	0.0286564	0.143091	0.50874
	Tie2high	1	1	1	1	1	1	1	1	1	1
	Tie2low	0.234881	2.54912	2.45377	1.31039	2.56685	0.0291573	0.196146	0.342696	1.11342	1.24401
MDX mean	Vcam1+	0.0214912	4.51824	2.36339	2.92218	2.00685	0.00272161	0.00998145	0.0100561	0.0805063	0.639504
	Tie2high	1	1	1	1	1	1	1	1	1	1
	Tie2low	0.208436	2.01889	1.27221	1.76907	1.94819	0.0372685	0.123929	0.131469	0.675261	1.16449
MDX stdev	Vcam1+	0.005088	1.31382	2.43512	0.383624	0.238314	0.00133458	0.00219608	0.0161084	0.0542063	0.121908
	Tie2high	0	0	0	0	0	0	0	0	0	0
	Tie2low	0.0286459	0.472724	1.02611	0.454434	0.553468	0.00753172	0.0626017	0.18306	0.379525	0.112901
870 inj d3	Vcam1+	0.0555527	4.62675	2.80889	1.12117	2.62989	0.0211969	0.00965171	0.0297699	0.0836205	0.709562
	Tie2high	1	1	1	1	1	1	1	1	1	1
	Tie2low	0.0987552	0.96929	2.63902	0.933033	1.71713	0.0902456	0.242322	0.161544	0.662044	0.469761
871 inj d3	Vcam1+	0.0330318	5.81589	7.38706	1.53688	3.45815	0.00604518	0.00744248	0.00192624	0.287175	0.699793
	Tie2high	1	1	1	1	1	1	1	1	1	1
	Tie2low	0.181747	2.02792	5.04551	1.30586	2.53151	0.0927827	0.439825	0.0688691	2.64818	0.855595
811 inj d3	Vcam1+	0.0418102	3.605	2.8481	1.26576		0.046714	0.0195729		0.0693481	0.594604
	Tie2high	1	1	1	1		1	1		1	1
	Tie2low	0.143587	2.0209	1.69937	1.07923		0.0480273	0.143587		0.149685	0.641713
WT-inj d3 mean	Vcam1+	0.0434649	4.68255	4.34802	1.30793	3.04402	0.0246521	0.0122224	0.0158481	0.146714	0.667986
	Tie2high	1	1	1	1	1	1	1	1	1	1
	Tie2low	0.141363	1.6727	3.12797	1.10604	2.12432	0.0770185	0.275245	0.115207	1.1533	0.65569
WT-inj d3 stdev	Vcam1+	0.0113512	1.1065	2.63196	0.211039	0.585671	0.0205534	0.00646087	0.0196885	0.121851	0.0637385
	Tie2high	0	0	0	0	0	0	0	0	0	0
	Tie2low	0.0415404	0.609185	1.72582	0.187854	0.575855	0.0251391	0.150838	0.0655311	1.3197	0.193296

## Sheet: Supp. Fig. 2f
Supplementary Figure 2f
	Raw data from FlowJo									Tie2low	DP	Tie2high	Vcam1+	Orphans
		Tie2low	DP	Tie2high	Vcam1+	Orphans		AVERAGE	WT	70	0.084	7.48333	1.70667	20.726
	ICR WT1	79.3	0.079	5	1.74	13.881			WT Inj-3d	43.9333	0.12	4.92667	29.0667	21.9533
	ICR WT2	69	0.13	12.5	1.59	16.78
	ICR WT3	61.7	0.043	4.95	1.79	31.517
	ICR WT1 Inj-3d	43.2	0.14	3.92	37.5	15.24				Tie2low	DP	Tie2high	Vcam1+	Orphans
	ICR WT2 Inj-3d	50.1	0.12	5.69	27.3	16.79		SEM	WT	5.10523	0.0252389	2.50837	0.0600925	5.46002
	ICR WT3 Inj-3d	38.5	0.1	5.17	22.4	33.83			WT Inj-3d	3.36865	0.011547	0.525241	4.4476	5.95517
								STATISTICS	Unpaired t test	Tie2low	DP	Tie2high	Vcam1+	Orphans
									P value	0.013	0.8866	0.3749	0.0035	0.2644
									P value summary	*	ns	ns	**	ns
									Significantly different (P < 0.05)?	Yes	No	No	Yes	No
									One- or two-tailed P value?	Two-tailed	Two-tailed	Two-tailed	Two-tailed	Two-tailed
									t, df	t=4.262 df=4	t=0.1519 df=4	t=0.9976 df=4	t=6.151 df=4	t=1.297 df=4

## Sheet: Supp. Fig. 2g
Supplementary Figure 2g
	Raw data from FlowJo									Tie2low	DP	Tie2high	Vcam1+	Orphans
		Tie2low	DP	Tie2high	Vcam1+	Orphans		AVERAGE	WT	15324	14.3333	1319.67	398.333	5673.67
	ICR WT1	15060	15	951	331	2644			WT Inj-3d	10872.7	30.6667	1249.67	7216	6191.67
	ICR WT2	5237	10	949	121	1274
	ICR WT3	25675	18	2059	743	13103
	ICR WT1 Inj-3d	10482	35	951	9095	3714				Tie2low	DP	Tie2high	Vcam1+	Orphans
	ICR WT2 Inj-3d	8515	21	967	4640	2858		SEM	WT	5901.42	2.33333	369.667	182.685	3735.66
	ICR WT3 Inj-3d	13621	36	1831	7913	12003			WT Inj-3d	1486.86	4.84195	290.703	1332.43	2916.16
								STATISTICS	Unpaired t test	Tie2low	DP	Tie2high	Vcam1+	Orphans
									P value	0.5405	0.0344	0.6545	0.0065	0.0344
									P value summary	ns	*	ns	**	*
									Significantly different (P < 0.05)?	No	Yes	No	Yes	Yes
									One- or two-tailed P value?	Two-tailed	Two-tailed	Two-tailed	Two-tailed	Two-tailed
									t, df	t=0.6683 df=4	t=3.153 df=4	t=0.4827 df=4	t=5.211 df=4	t=3.153 df=4

[truncated: 4 more sheets: Supp. Fig. 2h, Supp. Fig. 4b, Supp. Fig. 4d, Supp. Fig 4g]
